# Supplementary material for: Cell Suspension of the Tree Fern Cyathea smithii (J.D. Hooker) and Its Metabolic Potential During Cell Growth: Preliminary Studies
Source: Int J Mol Sci. 2025 Dec 2;26(23):11683. doi: 10.3390/ijms262311683 (PMC12692112; doi:10.3390/ijms262311683)
Supplement: Supplementary file 1 [file ijms-26-11683-s001.zip]

Archive with 1 entries (1 files):
- ijms-3899374-supplementary.pdf
